# Supplementary material for: Sequence-Signature Optimization Enables Improved Identification of Human HV6-1-Derived Class Antibodies That Neutralize Diverse Influenza A Viruses
Source: Front Immunol. 2021 May 31;12:662909. doi: 10.3389/fimmu.2021.662909 (PMC8201785; doi:10.3389/fimmu.2021.662909)
Supplement: Supplementary file 2 [file DataSheet_2.xlsx]

## Sheet: Anslysis
Dataset S2. ELISA binding of HV6-1 class signature version 1 identified heavy chain sequences to CA09 HA or HK1968 HA, when paired with the light chain of 56.a.09, 54.f.01, or MED8852. A heavy chain sequence was considered as functional if any of the paired light chain/HA strain had a signal of greater than 1.5 times the highest background value (1.5x0.2701).
	CA09 HA				HK1968 HA
Designed HC	56.a.09 L	54.f.01 L	MEDI8852 L	Maximum	56.a.09 L	54.f.01 L	MEDI8852 L	Maximum	Maximum overall
SRR747760.739035	0.0538	0.0579	3.3566	3.3566	0.06	0.0541	0.4698	0.4698	3.3566
SRR2899884.28946	3.0975	2.4891	2.8978	3.0975	0.2089	0.3121	2.6319	2.6319	3.0975
SRR2899731.3725	0.5128	0.2875	2.9371	2.9371	0.1502	0.2161	2.6061	2.6061	2.9371
SRR2899884.46167	2.1247	1.595	2.9365	2.9365	1.7659	1.9963	2.7176	2.7176	2.9365
SRR747785.948749	2.9274	2.4062	2.7457	2.9274	2.0459	2.5352	2.3984	2.5352	2.9274
SRR747785.17421	2.8687	2.1399	2.1377	2.8687	1.7544	1.2436	2.3916	2.3916	2.8687
SRR2899882.400	0.0513	0.0566	2.8432	2.8432	0.052	0.0543	2.7764	2.7764	2.8432
SRR2899831.7409	0.0838	0.0608	2.838	2.838	0.0787	0.0554	1.8258	1.8258	2.838
SRR2899884.41756	2.218	0.6748	2.8308	2.8308	0.5908	0.5174	2.784	2.784	2.8308
SRR2899884.39218	1.7233	0.8605	2.8098	2.8098	0.7574	2.1659	2.5204	2.5204	2.8098
SRR2899881.71253	0.9374	2.5372	2.8094	2.8094	0.1195	0.3682	2.2235	2.2235	2.8094
SRR2899731.4452	0.7705	0.3296	2.7952	2.7952	0.1637	0.1944	2.6186	2.6186	2.7952
SRR747232.448904	2.7584	2.7307	0.4967	2.7584	2.5182	1.4761	0.9262	2.5182	2.7584
SRR2899882.9127	0.5452	0.19	2.6972	2.6972	0.0592	0.0486	2.0996	2.0996	2.6972
SRR747760.54098Q	0.0627	0.058	2.5618	2.5618	0.0701	0.0595	0.1534	0.1534	2.5618
SRR770500.190087	0.067	0.3096	2.5039	2.5039	0.0919	0.4416	0.3422	0.4416	2.5039
SRR2899884.40156	1.7972	0.9164	2.2465	2.2465	0.1959	0.2212	2.4426	2.4426	2.4426
SRR2899731.19929	0.7321	2.3153	1.6009	2.3153	0.0694	0.0598	0.4759	0.4759	2.3153
SRR2898680.3540	1.8837	1.1909	1.3985	1.8837	0.6324	2.2803	0.1524	2.2803	2.2803
SRR747760.453396	0.0921	0.0584	2.2705	2.2705	0.0672	0.0564	0.0608	0.0672	2.2705
SRR747766.329367	0.0497	0.0601	2.1849	2.1849	0.062	0.0555	0.0801	0.0801	2.1849
SRR747758.254928	0.0676	0.0773	1.0021	1.0021	0.0988	0.064	0.0914	0.0988	1.0021
SRR747761.54119	0.8032	0.053	0.0685	0.8032	0.0788	0.05	0.0942	0.0942	0.8032
SRR2899731.13717	0.0785	0.0617	0.1213	0.1213	0.1186	0.0574	0.6885	0.6885	0.6885
SRR770500.848319	0.0529	0.0635	0.4496	0.4496	0.0822	0.0506	0.1303	0.1303	0.4496
SRR747760.344508	0.0506	0.058	0.3863	0.3863	0.0596	0.0569	0.0735	0.0735	0.3863
SRR3620045.166398	0.1134	0.1086	0.1352	0.1352	0.2378	0.1039	0.3197	0.3197	0.3197
SRR770500.58736	0.0489	0.0545	0.2911	0.2911	0.0642	0.0744	0.2885	0.2885	0.2911
SRR747760.449420	0.0965	0.2856	0.1191	0.2856	0.1897	0.0895	0.1827	0.1897	0.2856
SRR747232.167571	0.1263	0.0883	0.2374	0.2374	0.1333	0.0792	0.1028	0.1333	0.2374
SRR770500.197074	0.0566	0.0584	0.2282	0.2282	0.0709	0.0597	0.1382	0.1382	0.2282
SRR770500.554839	0.0556	0.0674	0.1807	0.1807	0.0836	0.0546	0.2253	0.2253	0.2253
SRR747760.571908	0.054	0.0546	0.202	0.202	0.0525	0.0548	0.0548	0.0548	0.202
SRR747785.35227	0.051	0.0715	0.1966	0.1966	0.0809	0.0575	0.0976	0.0976	0.1966
SRR770500.48601	0.0558	0.0638	0.1944	0.1944	0.0764	0.0705	0.1008	0.1008	0.1944
SRR770500.180443	0.059	0.0707	0.1613	0.1613	0.1087	0.0449	0.1927	0.1927	0.1927
SRR747758.172133	0.0508	0.0581	0.1869	0.1869	0.0931	0.0591	0.1149	0.1149	0.1869
SRR747760.676398	0.0613	0.0698	0.1706	0.1706	0.1215	0.0601	0.1099	0.1215	0.1706
SRR747760.66232	0.0917	0.0545	0.1567	0.1567	0.0532	0.0703	0.0797	0.0797	0.1567
SRR747768.239777	0.0528	0.0631	0.1563	0.1563	0.0698	0.0566	0.0659	0.0698	0.1563
SRR747760.757256	0.0523	0.0559	0.1561	0.1561	0.058	0.0688	0.0616	0.0688	0.1561
SRR747767.310560	0.0717	0.0761	0.1354	0.1354	0.0919	0.0605	0.1068	0.1068	0.1354
SRR747766.762496	0.0589	0.079	0.1345	0.1345	0.0742	0.1048	0.0832	0.1048	0.1345
SRR3620045.141882	0.0697	0.0913	0.0835	0.0913	0.1315	0.08	0.1086	0.1315	0.1315
SRR747785.850579	0.0576	0.0721	0.0893	0.0893	0.0721	0.0553	0.131	0.131	0.131
SRR3620050.863624	0.0652	0.0846	0.0902	0.0902	0.1275	0.067	0.0931	0.1275	0.1275
SRR747232.465310	0.0528	0.0598	0.1171	0.1171	0.0829	0.0606	0.0851	0.0851	0.1171
SRR2899882.11444	0.081	0.059	0.1054	0.1054	0.1074	0.0601	0.1066	0.1074	0.1074
SRR747760.949949	0.0523	0.0649	0.1072	0.1072	0.0917	0.0617	0.0628	0.0917	0.1072
SRR747760.959110	0.0697	0.0691	0.1016	0.1016	0.066	0.0517	0.1014	0.1014	0.1016
SRR747766.1196535	0.058	0.0817	0.0999	0.0999	0.0714	0.0566	0.0651	0.0714	0.0999
SRR747760.1092354	0.0547	0.0622	0.0945	0.0945	0.0568	0.0606	0.0843	0.0843	0.0945
SRR2899819.2345	0.085	0.0719	0.0694	0.085	0.0923	0.0546	0.0761	0.0923	0.0923
SRR747760.1120790	0.0915	0.0548	0.0564	0.0915	0.0607	0.0477	0.0436	0.0607	0.0915
SRR747785.739684	0.0488	0.0592	0.0622	0.0622	0.0664	0.0403	0.0878	0.0878	0.0878
SRR747766.705555	0.0768	0.0788	0.0647	0.0788	0.0808	0.0599	0.0587	0.0808	0.0808
SRR2899731.31645	0.0801	0.0594	0.0574	0.0801	0.0788	0.054	0.0791	0.0791	0.0801
SRR747766.318267	0.0611	0.0547	0.0738	0.0738	0.0766	0.0528	0.0693	0.0766	0.0766
SRR747767.840275	0.0562	0.0578	0.0758	0.0758	0.0686	0.0555	0.074	0.074	0.0758
SRR747763.163801	0.0522	0.0545	0.0569	0.0569	0.0661	0.0576	0.0722	0.0722	0.0722
SRR747785.830930	0.0473	0.054	0.0578	0.0578	0.0683	0.0531	0.0422	0.0683	0.0683
SRR747785.133240	0.0493	0.0568	0.0618	0.0618	0.0632	0.0487	0.0559	0.0632	0.0632
No DNA	0.105	0.0716	0.1051		0.2701	0.063	0.1209
No DNA	0.0673	0.0674	0.0731		0.0777	0.0653	0.0827
