# Supplementary material for: Sequence-Signature Optimization Enables Improved Identification of Human HV6-1-Derived Class Antibodies That Neutralize Diverse Influenza A Viruses
Source: Front Immunol. 2021 May 31;12:662909. doi: 10.3389/fimmu.2021.662909 (PMC8201785; doi:10.3389/fimmu.2021.662909)
Supplement: Supplementary file 3 [file DataSheet_3.xlsx]

## Sheet: Sheet1
Dataset S3. Pseudotyped-neutralization IC50 of HV6-1 signature version 1 identified antibodies against six influenza strains. FI6v3 and CR8020 were included as control.
Antibody	NC99	Ca09	Canada05	HK68	Texas_50_12	Anhui13
SRR747232.448904H+56.a.09L	0.0343526	0.131016	15.9253	0.0566089	0.0141345	0.0200458
SRR747785.948749H+MEDI8852L	0.00861981	0.0490732	0.145822	0.00937349	0.00985318	0.00317889
SRR2899731.4452H+MEDI8852L	0.00818808	0.064215	0.23426	0.0175323	0.00687185	0.00440657
SRR2899731.3725H+MEDI8852L	0.00889146	0.0675685	0.183004	0.0179913	0.0112284	0.00363616
SRR2899882.400H+MEDI8852L	0.0227681	0.106065	1.12822	0.0337676	0.0130817	0.0234195
SRR2899884.46167H+MEDI8852L	0.00777264	0.0322198	0.0750365	0.00614088	0.00764021	<0.0032
SRR2899884.39218H+MEDI8852L	0.00616935	0.031402	0.0789702	0.00571467	<0.0032	<0.0032
SRR2899884.41756H+MEDI8852L	0.00983943	0.0561594	0.350998	0.0242707	0.00807017	0.0114338
SRR2899881.71253H+MEDI8852L	0.0194193	0.125213	0.541216	0.0731942	0.0431438	0.0277864
SRR2899884.28946H+MEDI8852L	0.00573888	0.0371511	0.13313	0.00999595	0.00766027	<0.0032
FI6V3	0	0.025479	0.858755	<0.0032	<0.0032	0.0136622
CR8020	0	0	>50	0.0372113	0.0120665	0.0650233
