# Supplementary material for: Sequence-Signature Optimization Enables Improved Identification of Human HV6-1-Derived Class Antibodies That Neutralize Diverse Influenza A Viruses
Source: Front Immunol. 2021 May 31;12:662909. doi: 10.3389/fimmu.2021.662909 (PMC8201785; doi:10.3389/fimmu.2021.662909)
Supplement: Supplementary file 4 [file DataSheet_4.xlsx]

## Sheet: Sheet1
Dataset S4. Neutralization IC50 and IC80 of three HV6-1 signature version 1 identified antibodies against 32 influenza strains based on pseudovirus entry-inhibiiton assay. 56.a.09, MEDI8852, CR6261, CR8020, CR9114, and FI6v3 were included as controls.
	IC50	Strains	SRR2899884.46167H+MEDI8852L	SRR2899884.39218H+MEDI8852L	SRR2899884.28946H+MEDI8852L	56.a.09	MEDI8852	CR6261	CR8020	CR9114	FI6v3			IC80	Strains	SRR2899884.46167H+MEDI8852L	SRR2899884.39218H+MEDI8852L	SRR2899884.28946H+MEDI8852L	56.a.09	MEDI8852	CR6261	CR8020	CR9114	FI6v3
Group1 (n=16)	H1	SC1918	0.127734	0.260038	0.12723	0.106846	0.387498	0.121724	10	0.105635			Group1 (n=16)	H1	SC1918	1.29915	1.63701	1.01213	1.19814	3.99845	0.51511	10	0.377051
		PR8	0.0278946	0.0352491	0.0307976	0.0408076	0.0674835	0.0426788	10	0.0224529	0.0238089				PR8	0.340612	0.154852	0.204851	0.210753	0.398052	0.241058	10	0.113283	0.202863
		NJ76	0.211137	0.170453	0.146634	0.137121	0.130794	0.107852	10	0.0779214	0.080509				NJ76	0.535649	0.476236	0.506214	1.13769	0.750452	0.32271	10	0.287105	0.252488
		SG86	0.0276079	0.0298566	0.0251912	0.0143837	0.0233387	0.023958	10	0.0205649					SG86	0.0668881	0.0713522	0.0643166	0.0390121	0.0649584	0.0631757	10	0.0477135
		Beijing95	0.0378354	0.0414618	0.0375947	0.0307153	0.0388841	0.0280268	10	0.0232714					Beijing95	0.117192	0.131255	0.130135	0.113525	0.128216	0.0915439	10	0.0703335
		NC99	0.0155754	0.0171349	0.0165075	0.0246616	0.0187683	0.014616	10	0.0106544	0.0130138				NC99	0.0806307	0.0781074	0.0844803	0.14622	0.116016	0.0761826	10	0.0541582	0.0529202
		SI06	0.704922	0.807688	0.560028	0.39381	0.730761		10		0.314866				SI06	7.57732	9.57567	5.83662	6.48465	9.37415		10		6.23433
		CA09	0.13822	0.115066	0.0839873	0.112482	0.0980344	0.0940047	10	0.0799474	0.0928049				CA09	0.384512	0.33668	0.366304	0.37998	0.385617	0.328997	10	0.312631	0.241446
	H2	SG57	0.0373692	0.13094	0.0726493	10	0.132293		10		0.069289			H2	SG57	0.239673	0.510672	0.329269	10	0.817316		10		0.785316
		Can05	0.295417	0.262731	0.297116	10	0.306883	1.1691	10	10					Can05	1.69283	1.84738	1.62533	10	2.09907	10	10	10
	H5	VNM05	0.036997	0.0303356	0.030297	0.0295304	0.0492714	0.035011	10	0.0319765				H5	VNM05	0.149694	0.172341	0.158817	0.150377	0.258005	0.234513	10	0.188676
		Thai04	0.036165	0.0302976	0.0299984	0.0465348	0.0504024	0.0530886	10	0.0419176	0.0199662				Thai04	0.256875	0.370128	0.27022	0.467833	0.408881	0.458655	10	0.346791	0.30076
		IND05	0.00541154	0.00647346	0.00585548	0.00543756	0.00864587	0.00587469	10	0.00498372	0.00886543				IND05	0.0184137	0.0181158	0.0201127	0.0178351	0.0314799	0.0235624	10	0.0174541	0.02056
		Turkey05	0.049186	0.029642	0.0188473	0.0667639	0.0547434	0.0178811	10	0.0503187	0.126456				Turkey05	0.383992	0.239964	0.151966	0.745263	0.451823	0.493944	10	0.616708	1.08794
		Egypt07	0.00283235	0.0024	0.0024	0.0024	0.00431965	0.00288169	10	0.00510943	0.0024				Egypt07	0.00592549	0.0081674	0.00932044	0.0100405	0.0134222	0.00982801	10	0.0141574	0.00546464
	H9	HK99	0.0280311	0.0140842	0.0282795	10	0.0187569		10		0.0148389			H9	HK99	0.423547	0.323264	0.303729	10	0.509672		10		0.445114
Group2 (n=16)	H3	HK68	0.0149548	0.0214008	0.0213957	0.0243947	0.0525979	10	0.0417859	0.0105723	0.12608		Group2 (n=15)	H3	HK68	0.0996627	0.109718	0.110822	0.171125	0.392299	10	0.435765	0.0517962	0.594131
		Bangkok79	0.0387505	0.0601183	0.0670516	0.0485321	0.101823	10	0.12047	0.386205					Bangkok79	0.35873	0.526821	0.913394	0.641168	0.737634	10	5.22109	10
		PHL82	0.011315	0.0114092	0.0110388	0.00985768	0.0147537	10	0.0299917	0.0516916					PHL82	0.0292809	0.032847	0.0434601	0.0312127	0.062387	10	0.09271	0.159963
		Beijing89	0.00581971	0.00694402	0.0106678	0.0227779	0.00978066	10	1.70902	0.194528					Beijing89	0.0136062	0.0177381	0.0220583	0.109122	0.0304933	10	6.85341	0.786624
		Moscow99	0.00799709	0.0100511	0.0632709	0.00626654	0.0115735	10	0.0189085	0.023406					Moscow99	0.0138966	0.0171096	0.20863	0.0134828	0.0241682	10	0.039864	0.0550493
		WY03	0.0115368	0.0103288	0.0136072	0.0121845	0.014125	10	0.0128008	0.00955273	0.0365197				WY03	0.0257328	0.0281921	0.0331915	0.0389688	0.0357021	10	0.0486591	0.0204286	0.0930984
		WI05	0.0032	0.0032	0.0032	0.0032	0.0032		0.00573291		0.0032				WI05	0.00635435	0.00948745	0.0143387	0.00349719	0.0155462	10	0.020367		0.00172646
		Perth09	0.0289024	0.0302325	0.0257405	0.017107	0.0237438	10	0.0242543	0.0484607	0.0141742				Perth09	0.0758768	0.0758713	0.0809947	0.0498874	0.0655848	10	0.0864057	0.154816	0.0432691
		VI11	0.0517366	0.059005	0.0640117	0.0191599	0.0471963		0.0432585		0.0201687				VI11	0.140635	0.164354	0.169159	0.0520591	0.161867	10	0.150593		0.111033
		SW13	0.0341556	0.0257351	0.0302761	0.0249855	0.0259808	10	0.0183889	0.0176383	0.0495634				SW13	0.0695371	0.0554716	0.0640585	0.0700402	0.0666214	10	0.051537	0.0490409	0.147262
		AK14	0.0266595	0.0170555	0.0242094	0.0159729	0.0230612	10	0.0157173	0.0429085	0.0144225				AK14	0.0911153	0.0837801	0.0579286	0.048631	0.0594489	10	0.0517752	0.136862	0.041041
	H7	NLD03	0.29998	0.23109	0.404895	0.664697	0.900752		8.75843		1.59155			H7	NLD03	10	33.6264	10	10	10		10		10
		SH13	0.0121227	0.0133972	0.0149992	0.0225488	0.0359873	10	0.0707366	0.0289899					SH13	0.0445934	0.0440438	0.0545798	0.128534	0.14057	10	0.533245	0.0906036
		AH13	0.0051275	0.00598797	0.00542482	0.0124906	0.0200091	10	0.0946796	0.0270535	0.0252168				AH13	0.0225516	0.0246442	0.0247376	0.0921509	0.0874603	0	0.460048	0.234938	0.0764867
	H10	JX13	0.00751939	0.00321008	0.00722055	0.00686097	0.0496664		0.0278741		0.343103			H10	JX13	0.0266531	0.0287664	0.0278521	0.0269362	0.14076		0.0923664		10
	B	Bris08	10	10	10	10	10		10		10			B	Bris08	10	10	10	10	10		10		10
		Geomean IC50 (Influenza A strains)	0.0280865	0.0282856	0.0302875	0.0461057	0.0414692								Geomean IC80 (Influenza A strains)	0.123581	0.137279	0.142456	0.193991	0.203966
		Potency improvement over MEDI8852	1.47651	1.46612	1.36921	0.899456	1.00002								Potency improvement over MEDI8852	1.65074	1.48602	1.43203	1.0516	1.00017
