# Supplementary material for: Sequence-Signature Optimization Enables Improved Identification of Human HV6-1-Derived Class Antibodies That Neutralize Diverse Influenza A Viruses
Source: Front Immunol. 2021 May 31;12:662909. doi: 10.3389/fimmu.2021.662909 (PMC8201785; doi:10.3389/fimmu.2021.662909)
Supplement: Supplementary file 5 [file DataSheet_5.xlsx]

## Sheet: Sheet1
Dataset S5. Neutralization IC50 of three HV6-1 signature version 1 identified antibodies against 8 H1N1 and 8 H3N2 influenza strains based on neutralization assay using replication-restricted reporter. MEDI8852 and and FI6v3 were included as controls.
	IC50(μg/ml)
	Measured on 10/11/2018
H1N1 viruses mAbs	SRR2899884.46167H+MEDI8852L	SRR2899884.28946H+MEDI8852L	SRR2899884.39218H+MEDI8852L	MEDI8852	F16v3
A/Michigan/45/2015	0.76359	1.90816	1.31189	0.437109	0.329344
A/Solomon Islands/03/2006	0.238029	0.630507	0.300525	0.170604	0.0891148
A/New_Caledonia/20/1999	0.211841	0.440768	0.265241	0.115356	0.0469375
A/Memphis/4/1987	0.529371	1.04777	0.385789	0.14087	0.0410837
A/USSR/90/1977	0.303033	0.679579	0.37942	0.131795	0.0633417
A/Kiew/1/1957	1.24796	2.59659	1.34507	0.565835	0.0929031
A/FortMonmouth/1/1947	0.244051	0.520631	0.35794	0.113451	0.0384362
A/Weiss/1943	0.584992	1.14826	0.360936	0.17492	0.0754449
H3N2 viruses mAbs	SRR2899884.46167H+MEDI8852L	SRR2899884.28946H+MEDI8852L	SRR2899884.39218H+MEDI8852L	MEDI8852	F16v3
A/Philipines/2/1985	0.303033	7.41332	0.389018	0.193299	0.337676
A/Indiana/10/2011 (H3N2v)	0.412363	7.05208	0.437109	0.290677	2.29174
A/Victoria/361/2011	0.412363	17.3316	0.702587	0.234099	0.215397
A/Aichi/2/1968	0.415815	8.05697	0.329344	0.17638	0.170604
A/Bilthoven/1761/1976	0.217195	2.53254	0.182356	0.111578	0.211841
A/California/07/2004	0.575334	25	0.646458	0.437109	0.499402
A/HongKong/2401/2014	1.09231	25	1.42579	0.538257	1.11994
A/Brisbane/8/1996	0.318559	0.170604	0.278824	0.170604	0.213609
