# Supplementary material for: Sequence-Signature Optimization Enables Improved Identification of Human HV6-1-Derived Class Antibodies That Neutralize Diverse Influenza A Viruses
Source: Front Immunol. 2021 May 31;12:662909. doi: 10.3389/fimmu.2021.662909 (PMC8201785; doi:10.3389/fimmu.2021.662909)
Supplement: Supplementary file 7 [file DataSheet_7.xlsx]

## Sheet: Anslysis
Dataset S7. ELISA binding of HV6-1 class signature version 2 identified heavy chain sequences to CA09 HA or HK1968 HA, when paired with the light chain of 56.a.09, 54.f.01, or MED8852. A heavy chain sequence was considered as functional if any of the paired light chain/HA strain had a signal of greater than three times the median background value (3x0.048).
	CA09 HA				HK1968 HA
Designed HC	56.a.09 L	54.a.09 L	MEDI8852 L	Maximum	56.a.09 L	54.a.09 L	MEDI8852 L	Maximum	Maximum overall
760H	2.0498	2.91975	2.36295	2.91975	1.42015	1.75815	1.79775	1.79775	2.91975
1093H	0.0494	0.04955	2.39985	2.39985	0.0514	0.0501	0.0647	0.0647	2.39985
321H	0.5334	0.24755	0.2859	0.5334	0.80905	1.2027	0.34025	1.2027	1.2027
117H	0.04885	0.04845	0.7711	0.7711	0.0569	0.04965	0.0504	0.0569	0.7711
895H	0.0491	0.0478	0.53995	0.53995	0.04875	0.04875	0.0736	0.0736	0.53995
661H	0.0491	0.0484	0.28125	0.28125	0.05025	0.0497	0.04955	0.05025	0.28125
204H	0.06165	0.05195	0.2293	0.2293	0.06855	0.05875	0.08395	0.08395	0.2293
357H	0.04815	0.0494	0.14745	0.14745	0.04925	0.0521	0.05275	0.05275	0.14745
1431H	0.0521	0.0496	0.0556	0.0556	0.05365	0.05135	0.0621	0.0621	0.0621
No DNA	0.0503	0.0501	0.0473		0.0404	0.0483	0.0481
No DNA	0.0485	0.0487	0.1507		0.0496	0.05	0.0592
No DNA	0.0493	0.0467	0.2699		0.0405	0.0478	0.2847
No DNA	0.0476	0.0482	0.0509		0.0477	0.0478	0.0484
No DNA	0.048	0.0514	0.0463		0.0471	0.0503	0.0479
No DNA	0.0492	0.0522	0.0481		0.0522	0.0476	0.0556
No DNA	0.0502	0.047	0.0465		0.0546	0.0471	0.0472
No DNA	0.0527	0.0466	0.0469		0.0487	0.0478	0.0502
No DNA	0.105	0.0716	0.1051		0.2701	0.063	0.1209
No DNA	0.0673	0.0674	0.0731		0.0777	0.0653	0.0827
